# Supplementary material for: MATH-Domain Family Shows Response toward Abiotic Stress in Arabidopsis and Rice
Source: Front Plant Sci. 2016 Jun 28;7:923. doi: 10.3389/fpls.2016.00923 (PMC4923191; doi:10.3389/fpls.2016.00923)
Supplement: Table S1 — List of libraries of different tissues with their abbreviations used in the expression analysis of MDC protein encoding genes in (a) rice and (b) Arabidopsis. [file Table1.XLSX]

## Sheet: Tissues
Table S1: List of libraries of different tissues with their abbreviation used in the expression analysis of MDC protein encoding genes in (a) rice and (b) Arabidopsis
Rice				Arabidopsis
Tissues	Full name	Abbreviation		Tissues	Full name	Abbreviation
Callus	callus	CAL		Callus	callus	CAL
	cell culture / primary cell	CPC			cell culture / primary cell	CPC
	sperm cell	SPC			sperm cell	SPC
Seedling	seedling	SED			protoplast	PRT
	radicle	RAD		Stem	mesophyll cell protoplast	MCP
Leaf	coleoptile	COL			shoot apex	SHA
	leaf	LF1			shoot apical meristem	SAM
	blade (lamina)	BL1			hypocotyl	HPT
	collar	CL1			internode cell	NTD
	sheath	SH1			cortex cell	COC
	flag leaf	FLF			starch sheath cell	SSC
	blade (lamina)	BL2			interfascicular cambium cell	ICC
	collar	CL2			columella protoplast	COP
	sheath	SH2			shoot	SHT
	leaf	LF2			node	NOD
Root	root	ROT			internode	IND
	crown	CWN			stele	STL1
	rhizome	RZM			stele	STL2
	roots	RTS			stele	STL3
	primary root	POT			pericycle	PCY
	root tip	RTP			conducting tissue	CDT
Panicle	inflorescence	INF			phloem	PLM
	panicle	PNL			developing meristemoid zone	DMZ
	spikelet	SKT			stem	STM
	floret	FRT			axillary bud	AXB
	panicle branch	PNB			shoot apex	SPX
Flower	stamen	SMN			axillary shoot	AXS
	anther	ANT			hypocotyl	HPT.1
	pollen	PLN			conducting tissue	CDT.1
	pistil	PTL			xylem	XYM
	stigma	STM			cork	CRK
	ovary	ORY		Root	root protoplast	RPT
	embryo	EMY			radicle	RDL
Seed	caryopsis	CPS			root cap protoplast	RCP
	endosperm	ESM			lateral root cap protoplast	LRC
Shoot	shoot	SHT			root epidermis and lateral root cap protoplast	REP
	culm (stem)	CLM			root cortex protoplast	RCP.1
	node	NOD			root endodermis and quiescent center protoplast	RQC
	internode	IOD			root stele protoplast	RSP
	stele	STL			root phloem protoplast	RPP
	pith	PTH			root protophloem and metaphloem protoplast	RPM
	parenchyma	PNY			root phloem companion cell protoplast	RPC
	peduncle	PDN			root xylem protoplast	RXP
					root pericycle protoplast	RYP
					root phloem pole pericycle protoplast	RPoP
					root xylem pole pericycle protoplast	RXoP
					root cortex, endodermis and quiescent center protoplast	RCQ
					root epidermis protoplast	RDP
					root epidermal atrichoblast protoplast	RTP
					root hair cell protoplast	RHP
					lateral root primordium protoplast	LPP
					root cell	ROC
					root culture	RCT
					roots	ROT
					primary root	PRR
					root tip	RTP.1
					root apical meristem	RAM
					elongation zone	ELZ
					maturation zone	MTZ
					lateral root	LTR
				Seedling	seedling culture	SED1
					seedling	SED2
					cotyledon	CTY
				Leaf	leaf cell	LFC
					leaf primordia	LPM
					guard cell	GRD
					cauline leaf	CLL
					giant cell	GNT
					abscission zone	ABC
					leaf	LEF
					petiole	PTL
					juvenile leaf	JVN
					adult leaf	ADL
					senescent leaf	SEN
				Inflorescence	inflorescence stem cell	ISC
					inflorescence	IFL
					inflorescence stem	IFS
					rosette	RST
					raceme	RCM
					flower	FWR
					stamen	STM.1
					anther	NTR
					pollen	PLN
					pistil	PST
					carpel	CRL
					stigma	STM.2
					ovary	OVY
					ovule	OVU
					petal	PTL.1
					sepal	SPL
				Seed	pedicel	PCL
					silique	SLQ
					seed	SED
					embryo	EMB
					suspensor	SSP
					endosperm	END
					micropylar endosperm	MPE
					nonmicropylar endosperm	NPE
					peripheral endosperm	PPE
					chalazal endosperm	CZE
					testa	TST
					general seed coat	GSC
					chalazal seed coat	CSC
					pericarp	PCP
					replum	RPM.1
