# Supplementary material for: MATH-Domain Family Shows Response toward Abiotic Stress in Arabidopsis and Rice
Source: Front Plant Sci. 2016 Jun 28;7:923. doi: 10.3389/fpls.2016.00923 (PMC4923191; doi:10.3389/fpls.2016.00923)
Supplement: Table S4 — List of libraries of various biotic stresses with their abbreviations used in the expression analysis of MDC protein encoding genes in (a) rice and (b) Arabidopsis. [file Table4.XLSX]

## Sheet: Biotic
Table S4: List of libraries of various biotic stresses with their abbreviation used in the expression analysis of MDC protein encoding genes in (a) rice and (b) Arabidopsis.
(A) Rice				(B) Arabidopsis
	Biotic stress name	Abbreviation				Biotic stress name	Abbreviation
	Parasite_Nipponbare_con_2dpi_rep_1	NC2R1		Mutants	for GA	gai / Ler	gai-2
	Parasite_Nipponbare_con_4dpi_rep_1	NC4R1			biosynthesis	gai / penta	gai-1
	Parasite_Nipponbare_con_11dpi_rep_1	NC11R1				penta / Ler	penta-1
	Parasite_Nipponbare_S. herm._2dpi_rep_1	NSh2R1			disease resistance	edr1 / Col-0	edr1-1
	Parasite_Nipponbare_S. herm._4dpi_rep_1	NSh4R1		Bacterial		FLG22 (1h) / H2O treated leaf samples (1h)	FLG22(1h)-L
	Parasite_Nipponbare_S. herm._11dpi_rep_1	NSh11R1		elicitor		FLG22 (4h) / H2O treated leaf samples (4h)	FLG22(4h)-L
	Pathogen 2_Nipponbare_con_2hpi_rep_1	NC2R1.1				FLG22 study 6 (Ler) / untreated leaf disc samples (Ler)	FLG22-6(ler)-L
	Pathogen 2_Nipponbare_con_4hpi_rep_1	NC4R1.1				FLG22 study 6 (gai) / untreated leaf disc samples (gai)	FLG22-6(gai)-L
	Pathogen 2_Nipponbare_con_8hpi_rep_1	NC8R1				FLG22 study 6 (penta) / untreated leaf disc samples (penta)	FLG22-6(penta)-L
	Pathogen 2_Nipponbare_con_24hpi_rep_1	NC24R1				FLG22 study 6 (Ler) / FLG22 study 8 (1h)	FLG22-6(Ler)
	Pathogen 2_Nipponbare_con_96hpi_rep_1	NC96R1				FLG22 study 7 (Ler) / untreated leaf disc samples (Ler)	FLG22-7 (Ler)
	Pathogen 2_Nipponbare_X. oryz. oryz._2hpi_rep_1	NXoo2R1				FLG22 study 7 (gai) / untreated leaf disc samples (gai)	FLG22-7(gai)-L
	Pathogen 2_Nipponbare_X. oryz. oryz._4hpi_rep_1	NXoo4R1				FLG22 study 7 (penta) / untreated leaf disc samples (penta)	FLG22-7-L
	Pathogen 2_Nipponbare_X. oryz. oryz._8hpi_rep_1	NXoo8R1				FLG22 study 7 (Ler) / FLG22 study 8 (2h)	FLG22-8 (2h)
	Pathogen 2_Nipponbare_X. oryz. oryz._24hpi_rep_1	NXoo24R1				FLG22 study 8 (1h) / untreated leaf disc samples (Ler)	FLG22-8(1h)-L
	Pathogen 2_Nipponbare_X. oryz. oryz._96hpi_rep_1	NXoo96R1				FLG22 study 8 (2h) / untreated leaf disc samples (Ler)	FLG22-8(2h)-L
	Pathogen 2_Nipponbare_X. oryz. oryzic._2hpi_rep_1	N2Xoo2R1		Bacterial		Pseudomonas sp. G62 (6hpi) / mock inoculated plant samples (6hpi)	PG62 (6hpi)
	Pathogen 2_Nipponbare_X. oryz. oryzic._4hpi_rep_1	N2Xoo4R1		infection	Brown	P. syringae pv. syringae (OE7a-1) / non-infected leaf samples (OE7a-1)	Psy (OE7a-1)-L
	Pathogen 2_Nipponbare_X. oryz. oryzic._8hpi_rep_1	N2Xoo8R1			spot	P. syringae pv. syringae study 2 (Col-0) / P. syringae pv. syringae (Col-0)	Psy-2
	Pathogen 2_Nipponbare_X. oryz. oryzic._24hpi_rep_1	N2Xoo24R1				P. syringae pv. syringae study 2 (OE7a-1) / non-infected leaf samples (OE7a-1)	Psy-2 (OE7a-1)-L
	Pathogen 2_Nipponbare_X. oryz. oryzic._96hpi_rep_1	N2Xoo96R1				P. syringae pv. syringae study 2 (OE7a-1) / P. syringae pv. syringae (OE7a-1)	Psy-2(OE7a-1)
	Pathogen 3_Nipponbare_con_2dpi_rep_1	N3C2R1			Bacterial	P. syringae pv. tomato (DC3000) / mock inoculated leaf samples (2h)	Psy (DC3000)-L
	Pathogen 3_Nipponbare_con_4dpi_rep_1	N3C4R1			speck	P. syringae pv. tomato (DC3000 avrRpm1) / mock inoculated leaf samples (2h)	Psy(DC3000 avrRpm1)-L
	Pathogen 3_Nipponbare_con_6dpi_rep_1	N3C6R1				P. syringae pv. tomato (DC3000 avrRpm1) / P. syringae pv. tomato (DC3000)	Psy(DC3000 avrRpm1)
	Pathogen 3_Nipponbare_M. oryz._2dpi_rep_1	NMo2R1				P. syringae pv. tomato study 2 (DC3000) / mock inoculated leaf samples (6h)	Psy-2 (DC3000)
	Pathogen 3_Nipponbare_M. oryz._4dpi_rep_1	NMo4R1				P. syringae pv. tomato study 2 (DC3000 avrRpm1) / mock inoculated leaf samples (6h)	Psy-2 (DC3000 avrRpm1)-L
	Pathogen 3_Nipponbare_M. oryz._6dpi_rep_1	NMo6R1				P. syringae pv. tomato study 2 (DC3000 avrRpm1) / P. syringae pv. tomato study 2 (DC3000)	Psy-2(DC3000 avrRpm1)
	Pathogen 7_Nipponbare_con_untreat._rep_1	NCUtR1				P. syringae pv. tomato study 3 (DC3000) / mock inoculated leaf samples (24h)	Psy-3-24h (DC3000)-L
	Pathogen 7_Nipponbare_con_H2O_24h_rep_1	NCH24R1				P. syringae pv. tomato study 3 (DC3000 avrRpm1) / mock inoculated leaf samples (24h)	Psy-3 (DC3000 avrRpm1)-L
	Pathogen 7_Nipponbare_X. oryz. oryz. (PXO99A)_24h_a_rep_1	NXoo(P)24aR1				P. syringae pv. tomato study 3 (DC3000 avrRpm1) / P. syringae pv. tomato study 3 (DC3000)	Psy-3(DC3000 avrRpm1)
	Pathogen 7_Nipponbare_X. oryz. oryz. (PXO99A)_24h_b_rep_1	NXoo(P)24bR1				P. syringae pv. tomato study 5 (Col-0) / non-infected leaf samples (Col-0)	Psy-5-niL
	Pathogen 7_IR24_con_untreat._rep_1	ICUtR1				P. syringae pv. tomato study 11 (Ler) / untreated leaf disc samples (Ler)	Psy-11 (Ler)-L
	Pathogen 7_IR24_con_H2O_24h_rep_1	ICH24R1				P. syringae pv. tomato study 11 (penta) / untreated leaf disc samples (penta)	Psy-11(penta)-L
	Pathogen 7_IR24_X. oryz. oryz. (PXO99A)_24h_a_rep_1	IXoo(P)24aR1				P. syringae pv. tomato study 13 (DC3000 avrRpm1) / P. syringae pv. tomato study 13 (DC3000)	Psy-13(DC3000 avrRpm1)
	Pathogen 7_IR24_X. oryz. oryz. (PXO99A)_24h_b_rep_1	IXoo(P)24bR1				P. syringae pv. tomato study 13 (DC3000 avrRpm1) / P. syringae pv. tomato study 13 (DC3000 hrpA)	Psy-13(DC3000 avrRpm1).1
	Pathogen 9_Nipponbare_con_24hpi_rep_1	NC24R1				P. syringae pv. tomato study 14 (DC3000) / P. syringae pv. tomato study 13 (DC3000)	Psy-14(DC3000)
	Pathogen 9_Nipponbare_M. oryz. (FR13)_24hpi_rep_1	NMo24(F)R1				P. syringae pv. tomato study 14 (DC3000 hrpA) / P. syringae pv. tomato study 14 (DC3000)	Psy-14(DC3000 hrpA)
	Pathogen 11_Nipponbare_X. oryz. oryz. (BAI3)_24hpi_rep_1	NXoo(B)24R1				P. syringae pv. tomato study 14 (DC3000 avrRpm1) / P. syringae pv. tomato study 14 (DC3000)	Psy-14(DC3000 avrRpm1)
	Pathogen 11_IR64_X. oryz. oryz. (BAI3)_24hpi_rep_1	IXoo(B)24R1				P. syringae pv. tomato study 14 (DC3000 avrRpm1) / P. syringae pv. tomato study 14 (DC3000 hrpA)	Psy-14(DC3000 avrRpm1).1
	Pathogen 13_IR24_con_24hpi_rep_1	I24C24R1				P. syringae pv. tomato study 15 (DC3000) / P. syringae pv. tomato study 13 (DC3000)	Psy-15(DC3000)
	Pathogen 13_IR24_con_96hpi_rep_1	I24C96R1				P. syringae pv. tomato study 15 (DC3000 avrRpm1) / P. syringae pv. tomato study 15 (DC3000)	Psy-15(DC3000 avrRpm1)
	Pathogen 13_IR24_X. oryz. oryz. (PXO71)_24hpi_rep_1	IXoo(P)24R1				P. syringae pv. tomato study 15 (DC3000 avrRpm1) / P. syringae pv. tomato study 13 (DC3000 avrRpm1)	Psy-15(DC3000 avrRpm1).1
	Pathogen 13_IR24_X. oryz. oryz. (PXO71)_96hpi_rep_1	IXoo(P)96R1			Halo	P. syringae pv. phaseolicola (2h) / mock inoculated leaf samples (2h)	Psy(2h)-L
	Nematode_Nipponbare_con_rep_1	NNCR1			blight	P. syringae pv. phaseolicola (2h) / P. syringae pv. tomato (DC3000 hrcC-)	Psy(2h)
	Nematode_Nipponbare_M. gram._2dpi_rep_1	NNMg2R1				P. syringae pv. phaseolicola (6h) / mock inoculated leaf samples (6h)	Psy(6h)-L
	Nematode_Nipponbare_M. gram._4dpi_rep_1	NNMg4R1				P. syringae pv. phaseolicola (6h) / P. syringae pv. tomato study 2 (DC3000 hrcC-)	Psy-2(6h)
	Nematode 2_Nipponbare_con_rep_1	N2NCR1				P. syringae pv. phaseolicola (24h) / mock inoculated leaf samples (24h)	Psy(24h)-L
	Nematode 2_Nipponbare_M. incog._6dpi_rep_1	N2NMi6R1				P. syringae pv. phaseolicola (24h) / P. syringae pv. tomato study 3 (DC3000 hrcC-)	Psy-3(24h)
	Insect pest 2_Kavya_con_rep_1	KCR1		Fungal	late	P. infestans (6h) / mock treated leaf samples (6h)	Pin-(6h)-L
	Insect pest 2_Kavya_O. oryz. (GMB1)_rep_1	Koo(G1)R1		Infection	blight	P. infestans (12h) / mock treated leaf samples (12h)	Pin(12h)-L
	Insect pest 2_Kavya_O. oryz. (GMB4M)_rep_1	Koo(G4)R1			Oomycete	P. infestans (24h) / mock treated leaf samples (24h)	Pin(24h)-L
	Non-host resp._Nipponbare_con_24hpi_rep_1	NC24R1.2			powdery	G. orontii (6h) / mock treated Col-0 leaf samples (6h)	Goo(6h)-L
	Non-host resp._Nipponbare_B. gram. h._24hpi_rep_1	NBgh24R1			mildew	G. orontii (12h) / mock treated Col-0 leaf samples (12h)	Goo(12h)-L
					ascomycetes	G. orontii (24h) / mock treated Col-0 leaf samples (24h)	Goo(24h)-L
					black	P. parasitica (2.5h) / non-infected root samples (Col-0)	Ppt(2.5h)-R
					shank	P. parasitica (6h) / non-infected root samples (Col-0)	Ppr(6h)-R
					oomycete	P. parasitica (10.5h) / non-infected root samples (Col-0)	Ppr(10.5h)-R
						P. parasitica (30h) / non-infected root samples (Col-0)	Ppt (30h)-R
